# Supplementary material for: Intercalation of p-Aminopyridine and p-Ethylenediamine Molecules into Orthorhombic In1.2Ga0.8S3 Single Crystals
Source: Materials (Basel). 2023 Mar 15;16(6):2368. doi: 10.3390/ma16062368 (PMC10053688; doi:10.3390/ma16062368)
Supplement: Supplementary file 1 [file materials-16-02368-s001.zip]

Archive with 1 entries (1 files):
- materials-2211467-supplementary.pdf
